# Supplementary material for: Tissue Specificity and Dynamics of Sex-Biased Gene Expression in a Common Frog Population with Differentiated, Yet Homomorphic, Sex Chromosomes
Source: Genes (Basel). 2018 Jun 12;9(6):294. doi: 10.3390/genes9060294 (PMC6027210; doi:10.3390/genes9060294)
Supplement: Supplementary file 1 [file genes-09-00294-s001.zip]

Archive with 64 entries (57 files):
- all_suppl/
- all_suppl/.DS_Store
- __MACOSX/
- __MACOSX/all_suppl/
- __MACOSX/all_suppl/._.DS_Store
- all_suppl/Supplementary Materials.doc
- __MACOSX/all_suppl/._Supplementary Materials.doc
- all_suppl/suppl_figures/
- all_suppl/suppl_figures/FigureS8.pdf
- __MACOSX/all_suppl/suppl_figures/
- __MACOSX/all_suppl/suppl_figures/._FigureS8.pdf
- all_suppl/suppl_figures/FigureS9.pdf
- __MACOSX/all_suppl/suppl_figures/._FigureS9.pdf
- all_suppl/suppl_figures/FigureS11.pdf
- __MACOSX/all_suppl/suppl_figures/._FigureS11.pdf
- all_suppl/suppl_figures/.DS_Store
- __MACOSX/all_suppl/suppl_figures/._.DS_Store
- all_suppl/suppl_figures/FigureS10.pdf
- __MACOSX/all_suppl/suppl_figures/._FigureS10.pdf
- all_suppl/suppl_figures/FigureS12.pdf
- __MACOSX/all_suppl/suppl_figures/._FigureS12.pdf
- all_suppl/suppl_figures/FigureS13.pdf
- __MACOSX/all_suppl/suppl_figures/._FigureS13.pdf
- all_suppl/suppl_figures/FigureS2.pdf
- __MACOSX/all_suppl/suppl_figures/._FigureS2.pdf
- all_suppl/suppl_figures/FigureS3.pdf
- __MACOSX/all_suppl/suppl_figures/._FigureS3.pdf
- all_suppl/suppl_figures/FigureS1.pdf
- __MACOSX/all_suppl/suppl_figures/._FigureS1.pdf
- all_suppl/suppl_figures/FigureS4.pdf
- __MACOSX/all_suppl/suppl_figures/._FigureS4.pdf
- all_suppl/suppl_figures/FigureS5.pdf
- __MACOSX/all_suppl/suppl_figures/._FigureS5.pdf
- all_suppl/suppl_figures/FigureS7.pdf
- __MACOSX/all_suppl/suppl_figures/._FigureS7.pdf
- all_suppl/suppl_figures/FigureS6.pdf
- __MACOSX/all_suppl/suppl_figures/._FigureS6.pdf
- __MACOSX/all_suppl/._suppl_figures
- all_suppl/suppl_tables/
- all_suppl/suppl_tables/TableS7.xlsx
- __MACOSX/all_suppl/suppl_tables/
- __MACOSX/all_suppl/suppl_tables/._TableS7.xlsx
- all_suppl/suppl_tables/.DS_Store
- __MACOSX/all_suppl/suppl_tables/._.DS_Store
- all_suppl/suppl_tables/TableS6.xlsx
- __MACOSX/all_suppl/suppl_tables/._TableS6.xlsx
- all_suppl/suppl_tables/TableS1.xlsx
- __MACOSX/all_suppl/suppl_tables/._TableS1.xlsx
- all_suppl/suppl_tables/TableS3.xlsx
- __MACOSX/all_suppl/suppl_tables/._TableS3.xlsx
- all_suppl/suppl_tables/TableS2.doc
- __MACOSX/all_suppl/suppl_tables/._TableS2.doc
- all_suppl/suppl_tables/TableS5.xlsx
- __MACOSX/all_suppl/suppl_tables/._TableS5.xlsx
- all_suppl/suppl_tables/TableS9.xlsx
- __MACOSX/all_suppl/suppl_tables/._TableS9.xlsx
- all_suppl/suppl_tables/TextS1.docx
- __MACOSX/all_suppl/suppl_tables/._TextS1.docx
- all_suppl/suppl_tables/TableS8.xlsx
- __MACOSX/all_suppl/suppl_tables/._TableS8.xlsx
- all_suppl/suppl_tables/TableS4.xlsx
- __MACOSX/all_suppl/suppl_tables/._TableS4.xlsx
- __MACOSX/all_suppl/._suppl_tables
- __MACOSX/._all_suppl
