# Supplementary material for: Tissue Specificity and Dynamics of Sex-Biased Gene Expression in a Common Frog Population with Differentiated, Yet Homomorphic, Sex Chromosomes
Source: Genes (Basel). 2018 Jun 12;9(6):294. doi: 10.3390/genes9060294 (PMC6027210; doi:10.3390/genes9060294)
Supplement: Supplementary file 1 [file genes-09-00294-s001.zip › all_suppl/suppl_tables/TableS7.xlsx]

## Sheet: Sheet1
Table S7. Spearman's rank correlation test between Log2(male/female) gene expression ratio and tissue specificity tau (τ) at G23, G27, G31 tissues.
p < 0.05 are in bold.
tissue	G23		G27		G31
Spearman'rank correlation	rho	p	rho	p	rho	p
tissue specificity tau	0.226	<2.2e-16	0.223	<2.2e-16	0.225	<2.2e-16
