# Supplementary material for: Tissue Specificity and Dynamics of Sex-Biased Gene Expression in a Common Frog Population with Differentiated, Yet Homomorphic, Sex Chromosomes
Source: Genes (Basel). 2018 Jun 12;9(6):294. doi: 10.3390/genes9060294 (PMC6027210; doi:10.3390/genes9060294)
Supplement: Supplementary file 1 [file genes-09-00294-s001.zip › all_suppl/suppl_tables/TableS6.xlsx]

## Sheet: Sheet1
Table S6. Wilcoxon rank sum test for rate of evolution (dN/dS) among female-biased, male-biased, and unbiased genes in tissues with <100 male biased genes. p < 0.05 are in bold.
Note: there are only 3 orthologs to G43 male-biased genes, so no statistics were performed.
tissue/sex bias	female-biased genes				male-biased genes
comparison	male-biased genes		unbiased genes		unbiased genes
Wilcoxon ran sum	W	p	W	p	W	p
G43	NA	NA	17,852	9.84e-07	NA	NA
G46	152,450	3.1e-06	1,362,300	0.003	145,600	1.84e-09
Gonad	1,349,300	0.36	1,513,800	0.0001	1,156,200	0.007
Brain	74	0.04997	5,540	0.14	23,444	0.11
Liver	426.5	0.74	23,308	0.05	35,469	0.003
