# Supplementary material for: Tissue Specificity and Dynamics of Sex-Biased Gene Expression in a Common Frog Population with Differentiated, Yet Homomorphic, Sex Chromosomes
Source: Genes (Basel). 2018 Jun 12;9(6):294. doi: 10.3390/genes9060294 (PMC6027210; doi:10.3390/genes9060294)
Supplement: Supplementary file 1 [file genes-09-00294-s001.zip › all_suppl/suppl_tables/TableS1.xlsx]

## Sheet: progeny
Table S1. Dmrt1 genotyping of all samples used in RNAseq analysis and the indicated genotypic sex, phenotypic sex obstained from dissection under microscopy following scoring from Ma et al. 2016.
ID_RNAlibary	Stage		D1int1			D1int2			D1int5			Genetic_sex	Phenotypic_sex
G23_Am2_231	G23		291	291		211	211		302	304		XX	NA
G23_Am2_233	G23		291	337		211	212		302	296		XY	NA
G23_Am4_231	G23		291	337		211	212		304	296		XY	NA
G23_Am4_232	G23		291	292		198	211		302	304		XX	NA
G23_Am5_231	G23		292	336		198	212		304	296		XY	NA
G23_Am5_232	G23		291	291		211	198		304	301		XX	NA
G27_Am2_274	G27		291	291		211	211		302	304		XX	NA
G27_Am2_275	G27		291	337		211	212		302	296		XY	NA
G27_Am4_271	G27		291	292		198	211		302	304		XX	NA
G27_Am4_272	G27		291	337		211	212		304	296		XY	NA
G27_Am5_273	G27		292	291		198	198		304	301		XX	NA
G27_Am5_274	G27		292	336		198	212		304	296		XY	NA
G31_Am2_316	G31		291	337		211	212		302	296		XY	NA
G31_Am2_318	G31		291	291		211	211		302	304		XX	NA
G31_Am2_314	G31		291	291		211	211		302	304		XX	NA
G31_Am2_315	G31		291	337		211	212		302	296		XY	NA
G31_Am4_314	G31		291	291		211	211		304	304		XX	NA
G31_Am4_317	G31		291	337		211	212		304	296		XY	NA
G31_Am5_311	G31		291	291		211	198		304	301		XX	NA
G31_Am5_312	G31		292	336		198	212		304	296		XY	NA
G31_Am5_313	G31		291	336		211	212		304	296		XY	NA
G43_Am1_434	G43		291	337		211	212		304	296		XY	male
G43_Am2_433	G43		291	291		211	211		302	304		XX	female
G43_Am2_434	G43		291	337		211	212		302	296		XY	male
G43_Am4_434	G43		291	337		211	212		304	296		XY	male
G43_Am4_435	G43		291	292		198	211		302	304		XX	female
G43_Am5_433	G43		292	291		198	198		304	301		XX	female
G46_Am2_463	G46		291	337		211	212		302	296		XY	male
G46_Am2_464	G46		291	291		211	211		302	304		XX	female
G46_Am4_461	G46		291	337		211	212		304	296		XY	male
G46_Am6_462	G46		291	337		211	212		304	296		XY	male
G46_Am6_464	G46		291	291		211	211		304	303		XX	female
Note:
1. G23_Am2_231: Gosner stage 23, Ammarnäs population clutch2, individual number 1.
2. G23, G27, G31, G43, G46: Gosner stage 23, 27, 31, 43, 46.
3. Am1, Am2, Am4, Am5, Am6: Ammarnäs population clutch 1, clutch2, clutch4, clutch5, clutch6.
4. 231, 271, 311, 431, 461: stage 23 individual1, stage 27 individual1, stage 31 individual1, stage 43 individual1, stage 46 individual1.
blue: paternal Y haplotype. Green: paternal X haplotype
Reference:
Ma WJ, Rodrigues N, Sermier R, Brelsford A, Perrin N. 2016. Dmrt1 polymorphism covaries with sex-determination patterns in Rana temporaria. Ecol Evol 6: 5107–5117.
