# Supplementary material for: Tissue Specificity and Dynamics of Sex-Biased Gene Expression in a Common Frog Population with Differentiated, Yet Homomorphic, Sex Chromosomes
Source: Genes (Basel). 2018 Jun 12;9(6):294. doi: 10.3390/genes9060294 (PMC6027210; doi:10.3390/genes9060294)
Supplement: Supplementary file 1 [file genes-09-00294-s001.zip › all_suppl/suppl_tables/TableS3.xlsx]

## Sheet: TableS3.csv
Table S3. Statistics results on whether the overlapping genes between at least two of five developmental stage tissues are different from expected by chance using SuperExtractTest, and the null hypothesis is no difference from chance.
Comparison between stages	Degree	Observed.Overlap	Expected.Overlap	P.value
G46	1	4677	NA	NA
G43	1	186	NA	NA
G43 & G46	2	156	176.706	1
G31	1	29	NA	NA
G31 & G46	2	11	27.5509	1
G31 & G43	2	10	1.09567	5e-08
G31 & G43 & G46	3	8	1.04092	5.33e-06
G27	1	11	NA	NA
G27 & G46	2	2	10.4503	1
G27 & G43	2	0	0.4156	1
G27 & G43 & G46	3	0	0.394833	1
G27 & G31	2	1	0.0647979	0.0629848
G27 & G31 & G46	3	0	0.06156	1
G27 & G31 & G43	3	0	0.00244818	1
G27 & G31 & G43 & G46	4	0	0.00232585	1
G23	1	20	NA	NA
G23 & G46	2	9	19.0006	1
G23 & G43	2	10	0.755637	6.21e-10
G23 & G43 & G46	3	7	0.717878	3.58e-06
G23 & G31	2	10	0.117814	1.56e-18
G23 & G31 & G46	3	8	0.111927	4.04e-14
G23 & G31 & G43	3	7	0.00445124	8.59e-22
G23 & G31 & G43 & G46	4	7	0.00422882	6e-22
G23 & G27	2	0	0.0446882	1
G23 & G27 & G46	3	0	0.0424551	1
G23 & G27 & G43	3	0	0.0016884	1
G23 & G27 & G43 & G46	4	0	0.00160403	1
G23 & G27 & G31	3	0	0.000263246	1
G23 & G27 & G31 & G46	4	0	0.000250091	1
G23 & G27 & G31 & G43	4	0	9.95e-06	1
G23 & G27 & G31 & G43 & G46	5	0	9.45e-06	1
