# Supplementary material for: Tissue Specificity and Dynamics of Sex-Biased Gene Expression in a Common Frog Population with Differentiated, Yet Homomorphic, Sex Chromosomes
Source: Genes (Basel). 2018 Jun 12;9(6):294. doi: 10.3390/genes9060294 (PMC6027210; doi:10.3390/genes9060294)
Supplement: Supplementary file 1 [file genes-09-00294-s001.zip › all_suppl/suppl_tables/TableS5.xlsx]

## Sheet: G46_GOterms
Table S5. GO terms of sex-biased genes for G46 and three adult tissues.
G46 female-biased gene GO terms
GO category	GO	Term	topGO (Fisher)
BP	GO:0051301	cell division	5e-30
BP	GO:0006355	regulation of transcription, DNA-templat...	4.4e-14
BP	GO:0007049	cell cycle	1.6e-13
BP	GO:0006397	mRNA processing	1.8e-13
BP	GO:0008033	tRNA processing	8e-11
BP	GO:0006260	DNA replication	1.9e-10
BP	GO:0034587	piRNA metabolic process	3.8e-10
BP	GO:0031047	gene silencing by RNA	7.6e-10
BP	GO:0000724	double-strand break repair via homologou...	1e-09
BP	GO:0007062	sister chromatid cohesion	2.2e-09
BP	GO:0006606	protein import into nucleus	2.2e-09
BP	GO:0006281	DNA repair	2.7e-09
BP	GO:0008380	RNA splicing	3.4e-09
BP	GO:0006417	regulation of translation	2.7e-08
BP	GO:0000278	mitotic cell cycle	5.2e-08
BP	GO:0034501	protein localization to kinetochore	8.9e-08
BP	GO:0006406	mRNA export from nucleus	9.7e-08
BP	GO:0006364	rRNA processing	1.2e-07
BP	GO:0007131	reciprocal meiotic recombination	2.4e-07
BP	GO:1901796	regulation of signal transduction by p53...	3.3e-07
BP	GO:0000462	maturation of SSU-rRNA from tricistronic...	5.4e-07
BP	GO:0000387	spliceosomal snRNP assembly	6.6e-07
BP	GO:0000398	mRNA splicing, via spliceosome	1.4e-06
BP	GO:0006310	DNA recombination	1.7e-06
BP	GO:0006383	transcription from RNA polymerase III pr...	1.8e-06
BP	GO:0051321	meiotic cell cycle	1.8e-06
BP	GO:0043046	DNA methylation involved in gamete gener...	1.8e-06
BP	GO:0051225	spindle assembly	2e-06
BP	GO:0051028	mRNA transport	3e-06
BP	GO:0007059	chromosome segregation	3.1e-06
BP	GO:0016569	covalent chromatin modification	3.7e-06
BP	GO:0006283	transcription-coupled nucleotide-excisio...	3.8e-06
BP	GO:0006368	transcription elongation from RNA polyme...	4.3e-06
BP	GO:0007098	centrosome cycle	4.7e-06
BP	GO:0031145	anaphase-promoting complex-dependent cat...	5.6e-06
BP	GO:0030174	regulation of DNA-dependent DNA replicat...	1.1e-05
BP	GO:0007140	male meiotic nuclear division	1.6e-05
BP	GO:0006270	DNA replication initiation	1.8e-05
BP	GO:0031297	replication fork processing	1.8e-05
BP	GO:0000070	mitotic sister chromatid segregation	1.9e-05
BP	GO:0051315	attachment of mitotic spindle microtubul...	2e-05
BP	GO:0006284	base-excision repair	2.6e-05
BP	GO:0010501	RNA secondary structure unwinding	2.6e-05
BP	GO:0006974	cellular response to DNA damage stimulus	2.8e-05
BP	GO:0006405	RNA export from nucleus	3.7e-05
BP	GO:0006396	RNA processing	4.1e-05
BP	GO:0034080	CENP-A containing nucleosome assembly	5.2e-05
BP	GO:0019827	stem cell population maintenance	5.4e-05
BP	GO:0070475	rRNA base methylation	7.8e-05
BP	GO:0036297	interstrand cross-link repair	8.3e-05
BP	GO:0006367	transcription initiation from RNA polyme...	0.0001
BP	GO:0000722	telomere maintenance via recombination	0.00012
BP	GO:0002098	tRNA wobble uridine modification	0.00014
BP	GO:0006297	nucleotide-excision repair, DNA gap fill...	0.00014
BP	GO:0006268	DNA unwinding involved in DNA replicatio...	0.00014
BP	GO:0007283	spermatogenesis	0.00015
BP	GO:0051382	kinetochore assembly	0.00016
BP	GO:0045292	mRNA cis splicing, via spliceosome	0.00016
BP	GO:0060964	regulation of gene silencing by miRNA	0.00017
BP	GO:0006296	nucleotide-excision repair, DNA incision...	0.00017
BP	GO:0070125	mitochondrial translational elongation	0.00018
BP	GO:0001522	pseudouridine synthesis	0.0003
BP	GO:0000466	maturation of 5.8S rRNA from tricistroni...	0.0003
BP	GO:0070816	phosphorylation of RNA polymerase II C-t...	0.0003
BP	GO:0006271	DNA strand elongation involved in DNA re...	0.0003
BP	GO:0071035	nuclear polyadenylation-dependent rRNA c...	0.0003
BP	GO:0060467	negative regulation of fertilization	0.0003
BP	GO:0006513	protein monoubiquitination	0.00033
BP	GO:0030490	maturation of SSU-rRNA	0.00045
BP	GO:0043928	exonucleolytic nuclear-transcribed mRNA ...	0.00046
BP	GO:0045830	positive regulation of isotype switching	0.00046
BP	GO:0046825	regulation of protein export from nucleu...	0.00048
BP	GO:2000104	negative regulation of DNA-dependent DNA...	0.00048
BP	GO:0042273	ribosomal large subunit biogenesis	0.0005
BP	GO:0006378	mRNA polyadenylation	0.00053
BP	GO:0006264	mitochondrial DNA replication	0.00054
BP	GO:0016925	protein sumoylation	0.00058
BP	GO:0017148	negative regulation of translation	0.00075
BP	GO:0016567	protein ubiquitination	0.0008
BP	GO:0010212	response to ionizing radiation	0.00088
BP	GO:0009411	response to UV	0.00097
BP	GO:0070979	protein K11-linked ubiquitination	0.00099
BP	GO:0000209	protein polyubiquitination	0.00103
BP	GO:0042795	snRNA transcription from RNA polymerase ...	0.00106
BP	GO:0031497	chromatin assembly	0.00114
BP	GO:0060046	regulation of acrosome reaction	0.00116
BP	GO:0071038	nuclear polyadenylation-dependent tRNA c...	0.00116
BP	GO:0000467	exonucleolytic trimming to generate matu...	0.00116
BP	GO:0007141	male meiosis I	0.00116
BP	GO:0031441	negative regulation of mRNA 3'-end proce...	0.00116
BP	GO:0098789	pre-mRNA cleavage required for polyadeny...	0.00116
BP	GO:0000972	transcription-dependent tethering of RNA...	0.00116
BP	GO:0006401	RNA catabolic process	0.00119
BP	GO:0048523	negative regulation of cellular process	0.00125
BP	GO:0006370	7-methylguanosine mRNA capping	0.00129
BP	GO:0006325	chromatin organization	0.00139
BP	GO:0006400	tRNA modification	0.00147
BP	GO:0010569	regulation of double-strand break repair...	0.00151
BP	GO:0000083	regulation of transcription involved in ...	0.00152
BP	GO:0007130	synaptonemal complex assembly	0.00152
BP	GO:0006302	double-strand break repair	0.00162
BP	GO:0009113	purine nucleobase biosynthetic process	0.00163
BP	GO:0016246	RNA interference	0.00164
BP	GO:0031118	rRNA pseudouridine synthesis	0.00164
BP	GO:0006348	chromatin silencing at telomere	0.00164
BP	GO:0006189	'de novo' IMP biosynthetic process	0.00164
BP	GO:0035999	tetrahydrofolate interconversion	0.00164
BP	GO:0034475	U4 snRNA 3'-end processing	0.00164
BP	GO:0051988	regulation of attachment of spindle micr...	0.00164
BP	GO:0034244	negative regulation of transcription elo...	0.00164
BP	GO:0070192	chromosome organization involved in meio...	0.00164
BP	GO:0000076	DNA replication checkpoint	0.00168
BP	GO:0034427	nuclear-transcribed mRNA catabolic proce...	0.00168
BP	GO:0006298	mismatch repair	0.00169
BP	GO:1903955	positive regulation of protein targeting...	0.00173
BP	GO:0042787	protein ubiquitination involved in ubiqu...	0.00179
BP	GO:0006303	double-strand break repair via nonhomolo...	0.00189
BP	GO:0043966	histone H3 acetylation	0.00191
BP	GO:0022618	ribonucleoprotein complex assembly	0.00202
BP	GO:0007080	mitotic metaphase plate congression	0.00214
BP	GO:0075733	intracellular transport of virus	0.00218
BP	GO:0045892	negative regulation of transcription, DN...	0.00273
BP	GO:0051436	negative regulation of ubiquitin-protein...	0.00279
BP	GO:0051437	positive regulation of ubiquitin-protein...	0.00279
BP	GO:0006361	transcription initiation from RNA polyme...	0.00279
BP	GO:0000729	DNA double-strand break processing	0.00279
BP	GO:0043981	histone H4-K5 acetylation	0.00279
BP	GO:0043982	histone H4-K8 acetylation	0.00279
BP	GO:0007018	microtubule-based movement	0.00304
BP	GO:0032508	DNA duplex unwinding	0.00346
BP	GO:0000470	maturation of LSU-rRNA	0.00349
BP	GO:0044030	regulation of DNA methylation	0.00352
BP	GO:0006363	termination of RNA polymerase I transcri...	0.00352
BP	GO:0006261	DNA-dependent DNA replication	0.00399
BP	GO:0000731	DNA synthesis involved in DNA repair	0.004
BP	GO:0045910	negative regulation of DNA recombination	0.00431
BP	GO:0000184	nuclear-transcribed mRNA catabolic proce...	0.00432
BP	GO:0071028	nuclear mRNA surveillance	0.00433
BP	GO:0000463	maturation of LSU-rRNA from tricistronic...	0.00433
BP	GO:0031937	positive regulation of chromatin silenci...	0.00433
BP	GO:0016073	snRNA metabolic process	0.00441
BP	GO:0006312	mitotic recombination	0.00444
BP	GO:1904668	positive regulation of ubiquitin protein...	0.00446
BP	GO:0000479	endonucleolytic cleavage of tricistronic...	0.00448
BP	GO:0009130	pyrimidine nucleoside monophosphate bios...	0.00449
BP	GO:0090174	organelle membrane fusion	0.0045
BP	GO:0007004	telomere maintenance via telomerase	0.00505
BP	GO:0033260	nuclear DNA replication	0.00508
BP	GO:0001833	inner cell mass cell proliferation	0.0051
BP	GO:0000244	spliceosomal tri-snRNP complex assembly	0.0051
BP	GO:0006307	DNA dealkylation involved in DNA repair	0.0051
BP	GO:0006409	tRNA export from nucleus	0.0051
BP	GO:2000001	regulation of DNA damage checkpoint	0.0051
BP	GO:0045475	locomotor rhythm	0.0051
BP	GO:0009116	nucleoside metabolic process	0.00513
BP	GO:0000077	DNA damage checkpoint	0.00518
BP	GO:0000086	G2/M transition of mitotic cell cycle	0.00523
BP	GO:0007339	binding of sperm to zona pellucida	0.00524
BP	GO:0000959	mitochondrial RNA metabolic process	0.00534
BP	GO:0006999	nuclear pore organization	0.00544
BP	GO:2001032	regulation of double-strand break repair...	0.00546
BP	GO:0031054	pre-miRNA processing	0.00546
BP	GO:0000730	DNA recombinase assembly	0.00546
BP	GO:0046325	negative regulation of glucose import	0.00546
BP	GO:0016926	protein desumoylation	0.00546
BP	GO:0035511	oxidative DNA demethylation	0.00546
BP	GO:0009221	pyrimidine deoxyribonucleotide biosynthe...	0.00546
BP	GO:0006610	ribosomal protein import into nucleus	0.00546
BP	GO:0090267	positive regulation of mitotic cell cycl...	0.00546
BP	GO:0006366	transcription from RNA polymerase II pro...	0.00596
BP	GO:0006275	regulation of DNA replication	0.00686
BP	GO:0070126	mitochondrial translational termination	0.00705
BP	GO:0043984	histone H4-K16 acetylation	0.00705
BP	GO:0000183	chromatin silencing at rDNA	0.00708
BP	GO:0045737	positive regulation of cyclin-dependent ...	0.0071
BP	GO:0097711	ciliary basal body-plasma membrane docki...	0.00834
BP	GO:0000082	G1/S transition of mitotic cell cycle	0.00837
BP	GO:0034644	cellular response to UV	0.00905
BP	GO:0051865	protein autoubiquitination	0.00905
BP	GO:0000460	maturation of 5.8S rRNA	0.00909
BP	GO:0006289	nucleotide-excision repair	0.00919
BP	GO:0010824	regulation of centrosome duplication	0.0092
BP	GO:0042254	ribosome biogenesis	0.00921
BP	GO:0000732	strand displacement	0.00926
BP	GO:0006369	termination of RNA polymerase II transcr...	0.0095
BP	GO:0006607	NLS-bearing protein import into nucleus	0.0095
BP	GO:0030488	tRNA methylation	0.0095
BP	GO:0070124	mitochondrial translational initiation	0.00961
CC	GO:0005634	nucleus	1.9e-28
CC	GO:0005654	nucleoplasm	1.4e-21
CC	GO:0005730	nucleolus	1e-14
CC	GO:0032040	small-subunit processome	1.8e-13
CC	GO:0000932	P-body	8e-10
CC	GO:0000777	condensed chromosome kinetochore	1.3e-08
CC	GO:0016607	nuclear speck	1.6e-07
CC	GO:0044452	nucleolar part	3.6e-07
CC	GO:0030686	90S preribosome	9.5e-07
CC	GO:0070652	HAUS complex	9.8e-07
CC	GO:0000922	spindle pole	1.1e-06
CC	GO:0071011	precatalytic spliceosome	1.3e-06
CC	GO:0005681	spliceosomal complex	1.3e-06
CC	GO:0005643	nuclear pore	3e-06
CC	GO:0071339	MLL1 complex	3.6e-06
CC	GO:1902555	endoribonuclease complex	3.9e-06
CC	GO:0030687	preribosome, large subunit precursor	4e-06
CC	GO:0008023	transcription elongation factor complex	9e-06
CC	GO:0000776	kinetochore	1.1e-05
CC	GO:0034719	SMN-Sm protein complex	1.3e-05
CC	GO:0005819	spindle	2.2e-05
CC	GO:0005669	transcription factor TFIID complex	2.5e-05
CC	GO:0001650	fibrillar center	2.7e-05
CC	GO:0034709	methylosome	3e-05
CC	GO:0005666	DNA-directed RNA polymerase III complex	3e-05
CC	GO:0005732	small nucleolar ribonucleoprotein comple...	3e-05
CC	GO:0031965	nuclear membrane	7.6e-05
CC	GO:0046540	U4/U6 x U5 tri-snRNP complex	0.0001
CC	GO:0000176	nuclear exosome (RNase complex)	0.00013
CC	GO:0042555	MCM complex	0.00025
CC	GO:0000780	condensed nuclear chromosome, centromeri...	0.00025
CC	GO:0000775	chromosome, centromeric region	0.00031
CC	GO:0005686	U2 snRNP	0.00035
CC	GO:0005689	U12-type spliceosomal complex	0.00035
CC	GO:0032797	SMN complex	0.00042
CC	GO:0097504	Gemini of coiled bodies	0.00042
CC	GO:0016592	mediator complex	0.00042
CC	GO:0031080	nuclear pore outer ring	0.00042
CC	GO:0030529	intracellular ribonucleoprotein complex	0.00044
CC	GO:0000790	nuclear chromatin	0.00075
CC	GO:0000151	ubiquitin ligase complex	0.00075
CC	GO:0071546	pi-body	0.00099
CC	GO:0071547	piP-body	0.00099
CC	GO:0005663	DNA replication factor C complex	0.00099
CC	GO:0005688	U6 snRNP	0.00099
CC	GO:0016442	RISC complex	0.00099
CC	GO:0000784	nuclear chromosome, telomeric region	0.00119
CC	GO:0005762	mitochondrial large ribosomal subunit	0.00127
CC	GO:0005657	replication fork	0.00133
CC	GO:0005687	U4 snRNP	0.00137
CC	GO:0019908	nuclear cyclin-dependent protein kinase ...	0.00137
CC	GO:0016605	PML body	0.00151
CC	GO:0042645	mitochondrial nucleoid	0.00173
CC	GO:0005637	nuclear inner membrane	0.00182
CC	GO:0005815	microtubule organizing center	0.00303
CC	GO:0005876	spindle microtubule	0.00314
CC	GO:0072686	mitotic spindle	0.00322
CC	GO:0043601	nuclear replisome	0.00357
CC	GO:0000974	Prp19 complex	0.00357
CC	GO:0031011	Ino80 complex	0.00357
CC	GO:0097526	spliceosomal tri-snRNP complex	0.00391
CC	GO:0043186	P granule	0.00391
CC	GO:0044424	intracellular part	0.00395
CC	GO:0005665	DNA-directed RNA polymerase II, core com...	0.0043
CC	GO:0043596	nuclear replication fork	0.00467
CC	GO:0030688	preribosome, small subunit precursor	0.00471
CC	GO:0005675	holo TFIIH complex	0.00471
CC	GO:0033061	DNA recombinase mediator complex	0.00471
CC	GO:0044615	nuclear pore nuclear basket	0.00471
CC	GO:0051233	spindle midzone	0.00552
CC	GO:0000123	histone acetyltransferase complex	0.00748
CC	GO:0005682	U5 snRNP	0.00762
CC	GO:0005685	U1 snRNP	0.00762
CC	GO:0043234	protein complex	0.00786
CC	GO:0032993	protein-DNA complex	0.00823
MF	GO:0003723	RNA binding	< 1e-30
MF	GO:0003677	DNA binding	< 1e-30
MF	GO:0003899	DNA-directed 5'-3' RNA polymerase activi...	2.4e-15
MF	GO:0003682	chromatin binding	5e-11
MF	GO:0008536	Ran GTPase binding	1.6e-10
MF	GO:0003676	nucleic acid binding	2.6e-09
MF	GO:0004004	ATP-dependent RNA helicase activity	1.5e-08
MF	GO:0030515	snoRNA binding	3.2e-08
MF	GO:0046872	metal ion binding	3.8e-07
MF	GO:0003697	single-stranded DNA binding	5.1e-07
MF	GO:0003887	DNA-directed DNA polymerase activity	8.7e-07
MF	GO:0000049	tRNA binding	8.8e-07
MF	GO:0043021	ribonucleoprotein complex binding	2.1e-06
MF	GO:0018024	histone-lysine N-methyltransferase activ...	2.2e-06
MF	GO:0042393	histone binding	7.6e-06
MF	GO:0140097	catalytic activity, acting on DNA	9e-06
MF	GO:0017056	structural constituent of nuclear pore	1.1e-05
MF	GO:0004003	ATP-dependent DNA helicase activity	3.5e-05
MF	GO:0001104	RNA polymerase II transcription cofactor...	4.2e-05
MF	GO:0008270	zinc ion binding	4.7e-05
MF	GO:0061630	ubiquitin protein ligase activity	4.8e-05
MF	GO:0004842	ubiquitin-protein transferase activity	6.6e-05
MF	GO:0008565	protein transporter activity	7e-05
MF	GO:0004526	ribonuclease P activity	9.8e-05
MF	GO:0140101	catalytic activity, acting on a tRNA	0.00011
MF	GO:0003678	DNA helicase activity	0.00011
MF	GO:0016891	endoribonuclease activity, producing 5'-...	0.00011
MF	GO:0019789	SUMO transferase activity	0.00011
MF	GO:0008353	RNA polymerase II carboxy-terminal domai...	0.00011
MF	GO:0035064	methylated histone binding	0.00014
MF	GO:0005487	nucleocytoplasmic transporter activity	0.00016
MF	GO:0008168	methyltransferase activity	0.0003
MF	GO:0000175	3'-5'-exoribonuclease activity	0.00038
MF	GO:0008327	methyl-CpG binding	0.00038
MF	GO:0004386	helicase activity	0.00052
MF	GO:0003713	transcription coactivator activity	0.00052
MF	GO:0003729	mRNA binding	0.00063
MF	GO:0044212	transcription regulatory region DNA bind...	0.00063
MF	GO:0016740	transferase activity	0.00086
MF	GO:0000981	RNA polymerase II transcription factor a...	0.00098
MF	GO:0004652	polynucleotide adenylyltransferase activ...	0.00109
MF	GO:0070182	DNA polymerase binding	0.00109
MF	GO:0032451	demethylase activity	0.00125
MF	GO:0017070	U6 snRNA binding	0.00126
MF	GO:0003691	double-stranded telomeric DNA binding	0.00126
MF	GO:0003689	DNA clamp loader activity	0.00126
MF	GO:0008139	nuclear localization sequence binding	0.00207
MF	GO:0036459	thiol-dependent ubiquitinyl hydrolase ac...	0.00252
MF	GO:0070530	K63-linked polyubiquitin modification-de...	0.00283
MF	GO:0005524	ATP binding	0.0031
MF	GO:0070577	lysine-acetylated histone binding	0.00386
MF	GO:0044877	macromolecular complex binding	0.00388
MF	GO:0016742	hydroxymethyl-, formyl- and related tran...	0.00398
MF	GO:0043140	ATP-dependent 3'-5' DNA helicase activit...	0.00398
MF	GO:0008649	rRNA methyltransferase activity	0.0044
MF	GO:0003747	translation release factor activity	0.0044
MF	GO:0008312	7S RNA binding	0.0044
MF	GO:0003688	DNA replication origin binding	0.0044
MF	GO:0016929	SUMO-specific protease activity	0.0044
MF	GO:0043139	5'-3' DNA helicase activity	0.0044
MF	GO:0003690	double-stranded DNA binding	0.00536
MF	GO:0016874	ligase activity	0.0073
MF	GO:0001046	core promoter sequence-specific DNA bind...	0.0073
MF	GO:0043022	ribosome binding	0.00762
MF	GO:0016887	ATPase activity	0.00809
MF	GO:0008173	RNA methyltransferase activity	0.00923
MF	GO:0000400	four-way junction DNA binding	0.00943
MF	GO:0010485	H4 histone acetyltransferase activity	0.00943
G46 male-biased genes GO terms
GO category	GO	Term	topGO (Fisher)
BP	GO:0006953	acute-phase response	4.6e-05
BP	GO:0071392	cellular response to estradiol stimulus	0.00011
BP	GO:0047484	regulation of response to osmotic stress	0.00012
BP	GO:0043390	aflatoxin B1 metabolic process	0.00012
BP	GO:0002474	antigen processing and presentation of p...	0.00027
BP	GO:0002933	lipid hydroxylation	0.00029
BP	GO:1903961	positive regulation of anion transmembra...	0.00032
BP	GO:0006789	bilirubin conjugation	0.00032
BP	GO:0051607	defense response to virus	0.00042
BP	GO:0035458	cellular response to interferon-beta	0.00043
BP	GO:0051552	flavone metabolic process	0.00062
BP	GO:0010694	positive regulation of alkaline phosphat...	0.00062
BP	GO:0070980	biphenyl catabolic process	0.00062
BP	GO:0033033	negative regulation of myeloid cell apop...	0.00062
BP	GO:0032429	regulation of phospholipase A2 activity	0.00062
BP	GO:0052696	flavonoid glucuronidation	0.00105
BP	GO:0052697	xenobiotic glucuronidation	0.00105
BP	GO:0002583	regulation of antigen processing and pre...	0.00105
BP	GO:0070365	hepatocyte differentiation	0.00105
BP	GO:0090023	positive regulation of neutrophil chemot...	0.00109
BP	GO:0007608	sensory perception of smell	0.00163
BP	GO:0031639	plasminogen activation	0.00164
BP	GO:0002579	positive regulation of antigen processin...	0.00164
BP	GO:0010359	regulation of anion channel activity	0.00164
BP	GO:0035627	ceramide transport	0.00164
BP	GO:0048252	lauric acid metabolic process	0.00164
BP	GO:0071361	cellular response to ethanol	0.00181
BP	GO:0032743	positive regulation of interleukin-2 pro...	0.00226
BP	GO:0030890	positive regulation of B cell proliferat...	0.00226
BP	GO:0032693	negative regulation of interleukin-10 pr...	0.00241
BP	GO:0090073	positive regulation of protein homodimer...	0.00241
BP	GO:2001225	regulation of chloride transport	0.00241
BP	GO:0035914	skeletal muscle cell differentiation	0.00276
BP	GO:0006805	xenobiotic metabolic process	0.00276
BP	GO:0002504	antigen processing and presentation of p...	0.00302
BP	GO:0032496	response to lipopolysaccharide	0.00307
BP	GO:0031581	hemidesmosome assembly	0.00336
BP	GO:0055003	cardiac myofibril assembly	0.00336
BP	GO:0090277	positive regulation of peptide hormone s...	0.00336
BP	GO:0042572	retinol metabolic process	0.0041
BP	GO:0045214	sarcomere organization	0.00435
BP	GO:0033234	negative regulation of protein sumoylati...	0.00451
BP	GO:0007155	cell adhesion	0.00505
BP	GO:0070212	protein poly-ADP-ribosylation	0.00577
BP	GO:0050710	negative regulation of cytokine secretio...	0.0058
BP	GO:0055008	cardiac muscle tissue morphogenesis	0.00587
BP	GO:0071493	cellular response to UV-B	0.00587
BP	GO:0034340	response to type I interferon	0.00588
BP	GO:0045071	negative regulation of viral genome repl...	0.00675
BP	GO:0042493	response to drug	0.00718
BP	GO:0006641	triglyceride metabolic process	0.00742
BP	GO:0042594	response to starvation	0.00761
BP	GO:0050852	T cell receptor signaling pathway	0.00769
BP	GO:0071385	cellular response to glucocorticoid stim...	0.00772
BP	GO:0051443	positive regulation of ubiquitin-protein...	0.00923
BP	GO:0097028	dendritic cell differentiation	0.00926
BP	GO:0002710	negative regulation of T cell mediated i...	0.00966
BP	GO:0010519	negative regulation of phospholipase act...	0.0097
BP	GO:0034392	negative regulation of smooth muscle cel...	0.0097
BP	GO:0006068	ethanol catabolic process	0.0097
BP	GO:0033227	dsRNA transport	0.0097
BP	GO:0072677	eosinophil migration	0.0097
BP	GO:0072610	interleukin-12 secretion	0.0097
BP	GO:0031649	heat generation	0.0097
BP	GO:0032596	protein transport into membrane raft	0.0097
BP	GO:1901098	positive regulation of autophagosome mat...	0.0097
BP	GO:0051971	positive regulation of transmission of n...	0.0097
BP	GO:0071374	cellular response to parathyroid hormone...	0.0097
BP	GO:0031392	regulation of prostaglandin biosynthetic...	0.0097
BP	GO:0002483	antigen processing and presentation of e...	0.0097
BP	GO:0045986	negative regulation of smooth muscle con...	0.0097
CC	GO:0031090	organelle membrane	2.5e-05
CC	GO:0005886	plasma membrane	0.00093
CC	GO:0030056	hemidesmosome	0.00178
CC	GO:0034663	endoplasmic reticulum chaperone complex	0.00261
CC	GO:0034364	high-density lipoprotein particle	0.00261
CC	GO:0030018	Z disc	0.00606
CC	GO:0042611	MHC protein complex	0.00626
CC	GO:0032982	myosin filament	0.00648
CC	GO:0070062	extracellular exosome	0.00671
CC	GO:0043235	receptor complex	0.00688
CC	GO:0005578	proteinaceous extracellular matrix	0.00853
CC	GO:0005615	extracellular space	0.00864
MF	GO:0030246	carbohydrate binding	4.8e-07
MF	GO:0008559	xenobiotic transmembrane transporting AT...	7.2e-07
MF	GO:0070330	aromatase activity	5.1e-06
MF	GO:0020037	heme binding	5.7e-06
MF	GO:0005506	iron ion binding	6.3e-05
MF	GO:0005391	sodium:potassium-exchanging ATPase activ...	9.4e-05
MF	GO:0090554	phosphatidylcholine-translocating ATPase...	0.00041
MF	GO:0090555	phosphatidylethanolamine-translocating A...	0.00041
MF	GO:0005540	hyaluronic acid binding	0.00052
MF	GO:0047685	amine sulfotransferase activity	0.0008
MF	GO:0035620	ceramide transporter activity	0.0008
MF	GO:0070403	NAD+ binding	0.00124
MF	GO:0015020	glucuronosyltransferase activity	0.00223
MF	GO:0008201	heparin binding	0.00247
MF	GO:0016671	oxidoreductase activity, acting on a sul...	0.00309
MF	GO:0008253	5'-nucleotidase activity	0.00309
MF	GO:0004873	asialoglycoprotein receptor activity	0.0043
MF	GO:0003950	NAD+ ADP-ribosyltransferase activity	0.00464
MF	GO:0001618	virus receptor activity	0.00466
MF	GO:0005044	scavenger receptor activity	0.00482
MF	GO:0004252	serine-type endopeptidase activity	0.0054
MF	GO:0001972	retinoic acid binding	0.00576
MF	GO:0008307	structural constituent of muscle	0.0064
MF	GO:0004867	serine-type endopeptidase inhibitor acti...	0.00692
MF	GO:0042626	ATPase activity, coupled to transmembran...	0.00719
MF	GO:0016705	oxidoreductase activity, acting on paire...	0.00798

## Sheet: Gonad_GOterms
Gonad female-biased gene GO terms
GO category	GO	Term	topGO (Fisher)
BP	GO:0016266	O-glycan processing	1.9e-05
BP	GO:0006793	phosphorus metabolic process	0.00012
BP	GO:0006383	transcription from RNA polymerase III pr...	0.00046
BP	GO:0006400	tRNA modification	0.00051
BP	GO:0070936	protein K48-linked ubiquitination	0.00066
BP	GO:0032926	negative regulation of activin receptor ...	0.0007
BP	GO:0001522	pseudouridine synthesis	0.00107
BP	GO:0060467	negative regulation of fertilization	0.00107
BP	GO:0070534	protein K63-linked ubiquitination	0.00108
BP	GO:0007339	binding of sperm to zona pellucida	0.00124
BP	GO:0006914	autophagy	0.00183
BP	GO:0070979	protein K11-linked ubiquitination	0.00203
BP	GO:0008033	tRNA processing	0.00231
BP	GO:0016051	carbohydrate biosynthetic process	0.00278
BP	GO:0070897	DNA-templated transcriptional preinitiat...	0.00335
BP	GO:0006547	histidine metabolic process	0.00335
BP	GO:0052805	imidazole-containing compound catabolic ...	0.00335
BP	GO:0006670	sphingosine metabolic process	0.00544
BP	GO:0042373	vitamin K metabolic process	0.00544
BP	GO:0006189	'de novo' IMP biosynthetic process	0.00544
BP	GO:0017148	negative regulation of translation	0.00557
BP	GO:0006270	DNA replication initiation	0.0061
BP	GO:0007080	mitotic metaphase plate congression	0.00611
BP	GO:0006754	ATP biosynthetic process	0.00618
BP	GO:0035871	protein K11-linked deubiquitination	0.00641
BP	GO:0000959	mitochondrial RNA metabolic process	0.00663
BP	GO:0016567	protein ubiquitination	0.0067
BP	GO:0007098	centrosome cycle	0.00695
CC	GO:0016021	integral component of membrane	0.00029
CC	GO:0070382	exocytic vesicle	0.00066
CC	GO:0032426	stereocilium tip	0.00186
CC	GO:0005666	DNA-directed RNA polymerase III complex	0.0026
CC	GO:0048500	signal recognition particle	0.0032
CC	GO:0017059	serine C-palmitoyltransferase complex	0.0032
MF	GO:0003899	DNA-directed 5'-3' RNA polymerase activi...	1.4e-06
MF	GO:0016740	transferase activity	0.0013
MF	GO:0140103	catalytic activity, acting on a glycopro...	0.0024
MF	GO:0016779	nucleotidyltransferase activity	0.0024
MF	GO:0005351	sugar:proton symporter activity	0.0025
MF	GO:0008532	N-acetyllactosaminide beta-1,3-N-acetylg...	0.0031
MF	GO:0001104	RNA polymerase II transcription cofactor...	0.0038
MF	GO:0016616	oxidoreductase activity, acting on the C...	0.0078
MF	GO:0005070	SH3/SH2 adaptor activity	0.0089
MF	GO:0061659	ubiquitin-like protein ligase activity	0.0097
Gonad male-biased gene GO terms
GO category	GO	Term	topGO (Fisher)
BP	GO:0006412	translation	1.8e-11
BP	GO:0007155	cell adhesion	3.9e-08
BP	GO:0007275	multicellular organism development	2.9e-06
BP	GO:0007156	homophilic cell adhesion via plasma memb...	3.7e-06
BP	GO:0007229	integrin-mediated signaling pathway	1.1e-05
BP	GO:0042472	inner ear morphogenesis	4.9e-05
BP	GO:0030154	cell differentiation	0.0001
BP	GO:0042989	sequestering of actin monomers	0.00012
BP	GO:0007283	spermatogenesis	0.00019
BP	GO:0043393	regulation of protein binding	0.00022
BP	GO:0034587	piRNA metabolic process	0.00023
BP	GO:0045071	negative regulation of viral genome repl...	0.00026
BP	GO:0071481	cellular response to X-ray	0.00027
BP	GO:0002181	cytoplasmic translation	0.00029
BP	GO:0045944	positive regulation of transcription fro...	0.00063
BP	GO:0006351	transcription, DNA-templated	0.00068
BP	GO:1900016	negative regulation of cytokine producti...	0.00071
BP	GO:0045654	positive regulation of megakaryocyte dif...	0.00071
BP	GO:2000273	positive regulation of receptor activity	0.00077
BP	GO:0001525	angiogenesis	0.00082
BP	GO:0039694	viral RNA genome replication	0.00082
BP	GO:0010837	regulation of keratinocyte proliferation	0.00082
BP	GO:0021591	ventricular system development	0.00083
BP	GO:0009749	response to glucose	0.0011
BP	GO:0048025	negative regulation of mRNA splicing, vi...	0.00119
BP	GO:0043046	DNA methylation involved in gamete gener...	0.00145
BP	GO:0034341	response to interferon-gamma	0.00153
BP	GO:0051983	regulation of chromosome segregation	0.00155
BP	GO:0009446	putrescine biosynthetic process	0.00155
BP	GO:0071286	cellular response to magnesium ion	0.00155
BP	GO:0007169	transmembrane receptor protein tyrosine ...	0.00183
BP	GO:0010720	positive regulation of cell development	0.00197
BP	GO:0009653	anatomical structure morphogenesis	0.00226
BP	GO:1903140	regulation of establishment of endotheli...	0.00227
BP	GO:1900452	regulation of long term synaptic depress...	0.00227
BP	GO:0038063	collagen-activated tyrosine kinase recep...	0.00227
BP	GO:0006165	nucleoside diphosphate phosphorylation	0.00229
BP	GO:0030705	cytoskeleton-dependent intracellular tra...	0.0023
BP	GO:0035108	limb morphogenesis	0.0024
BP	GO:0043931	ossification involved in bone maturation	0.00242
BP	GO:0051968	positive regulation of synaptic transmis...	0.00242
BP	GO:2000310	regulation of NMDA receptor activity	0.00242
BP	GO:0021952	central nervous system projection neuron...	0.00242
BP	GO:0007267	cell-cell signaling	0.0027
BP	GO:0030509	BMP signaling pathway	0.00304
BP	GO:0045727	positive regulation of translation	0.00304
BP	GO:0002040	sprouting angiogenesis	0.00342
BP	GO:0000165	MAPK cascade	0.00346
BP	GO:0006805	xenobiotic metabolic process	0.00364
BP	GO:0006898	receptor-mediated endocytosis	0.00412
BP	GO:0007158	neuron cell-cell adhesion	0.00429
BP	GO:0007528	neuromuscular junction development	0.00505
BP	GO:0050806	positive regulation of synaptic transmis...	0.0051
BP	GO:0031589	cell-substrate adhesion	0.00512
BP	GO:0055010	ventricular cardiac muscle tissue morpho...	0.00521
BP	GO:0048592	eye morphogenesis	0.00561
BP	GO:0090278	negative regulation of peptide hormone s...	0.00564
BP	GO:0016202	regulation of striated muscle tissue dev...	0.00564
BP	GO:0055013	cardiac muscle cell development	0.00565
BP	GO:0033688	regulation of osteoblast proliferation	0.00565
BP	GO:0072234	metanephric nephron tubule development	0.00565
BP	GO:0034755	iron ion transmembrane transport	0.00566
BP	GO:0060079	excitatory postsynaptic potential	0.00611
BP	GO:0002230	positive regulation of defense response ...	0.00617
BP	GO:0045740	positive regulation of DNA replication	0.00617
BP	GO:0006241	CTP biosynthetic process	0.00617
BP	GO:0009142	nucleoside triphosphate biosynthetic pro...	0.00619
BP	GO:0022409	positive regulation of cell-cell adhesio...	0.0063
BP	GO:0007140	male meiotic nuclear division	0.00637
BP	GO:0051693	actin filament capping	0.00638
BP	GO:0086091	regulation of heart rate by cardiac cond...	0.0064
BP	GO:0021549	cerebellum development	0.00647
BP	GO:0010001	glial cell differentiation	0.00686
BP	GO:0048678	response to axon injury	0.00695
BP	GO:0032874	positive regulation of stress-activated ...	0.00696
BP	GO:0032330	regulation of chondrocyte differentiatio...	0.00697
BP	GO:0006228	UTP biosynthetic process	0.00698
BP	GO:1900225	regulation of NLRP3 inflammasome complex...	0.00698
BP	GO:0007220	Notch receptor processing	0.00698
BP	GO:0002675	positive regulation of acute inflammator...	0.00698
BP	GO:0006706	steroid catabolic process	0.00715
BP	GO:0003056	regulation of vascular smooth muscle con...	0.00718
BP	GO:0001574	ganglioside biosynthetic process	0.00718
BP	GO:0033605	positive regulation of catecholamine sec...	0.00718
BP	GO:0021861	forebrain radial glial cell differentiat...	0.00718
BP	GO:0043517	positive regulation of DNA damage respon...	0.00718
BP	GO:0031115	negative regulation of microtubule polym...	0.00718
BP	GO:0045655	regulation of monocyte differentiation	0.00718
BP	GO:1904778	positive regulation of protein localizat...	0.00718
BP	GO:1990869	cellular response to chemokine	0.00718
BP	GO:0051127	positive regulation of actin nucleation	0.00719
BP	GO:0046887	positive regulation of hormone secretion	0.00817
BP	GO:0030593	neutrophil chemotaxis	0.00817
BP	GO:0007420	brain development	0.00825
BP	GO:0007626	locomotory behavior	0.00837
BP	GO:0071222	cellular response to lipopolysaccharide	0.00862
BP	GO:0006469	negative regulation of protein kinase ac...	0.00871
BP	GO:0060348	bone development	0.00987
CC	GO:0005578	proteinaceous extracellular matrix	6.6e-05
CC	GO:0000786	nucleosome	9e-05
CC	GO:0005615	extracellular space	0.00056
CC	GO:0005925	focal adhesion	0.00077
CC	GO:0005667	transcription factor complex	0.00107
CC	GO:0005887	integral component of plasma membrane	0.00123
CC	GO:0031012	extracellular matrix	0.00139
CC	GO:0014069	postsynaptic density	0.00163
CC	GO:0070062	extracellular exosome	0.00184
CC	GO:0045211	postsynaptic membrane	0.00185
CC	GO:0031045	dense core granule	0.00213
CC	GO:0070852	cell body fiber	0.00225
CC	GO:0022625	cytosolic large ribosomal subunit	0.00317
CC	GO:0005604	basement membrane	0.00388
CC	GO:0030141	secretory granule	0.00443
CC	GO:0043025	neuronal cell body	0.00468
CC	GO:0016459	myosin complex	0.00542
CC	GO:0005886	plasma membrane	0.00602
CC	GO:0043256	laminin complex	0.00655
CC	GO:0043083	synaptic cleft	0.00679
CC	GO:0008305	integrin complex	0.00764
CC	GO:0005938	cell cortex	0.00972
CC	GO:0060076	excitatory synapse	0.00997
MF	GO:0003735	structural constituent of ribosome	5.6e-09
MF	GO:0005509	calcium ion binding	2.2e-06
MF	GO:0005201	extracellular matrix structural constitu...	2.8e-06
MF	GO:0004888	transmembrane signaling receptor activit...	4.6e-05
MF	GO:0004550	nucleoside diphosphate kinase activity	0.00012
MF	GO:0005198	structural molecule activity	0.00012
MF	GO:0004716	signal transducer, downstream of recepto...	0.00048
MF	GO:0005178	integrin binding	0.00057
MF	GO:0016709	oxidoreductase activity, acting on paire...	0.00083
MF	GO:0004714	transmembrane receptor protein tyrosine ...	0.00147
MF	GO:0003779	actin binding	0.00158
MF	GO:0019955	cytokine binding	0.00175
MF	GO:0030507	spectrin binding	0.00275
MF	GO:0004181	metallocarboxypeptidase activity	0.00339
MF	GO:0005179	hormone activity	0.00459
MF	GO:0004402	histone acetyltransferase activity	0.00481
MF	GO:0003950	NAD+ ADP-ribosyltransferase activity	0.00535
MF	GO:0070840	dynein complex binding	0.00602
MF	GO:0001540	amyloid-beta binding	0.00602
MF	GO:0030898	actin-dependent ATPase activity	0.00603
MF	GO:0008373	sialyltransferase activity	0.00604
MF	GO:0090079	translation regulator activity, nucleic ...	0.00617
MF	GO:0003682	chromatin binding	0.00629
MF	GO:0001047	core promoter binding	0.00681
MF	GO:0019901	protein kinase binding	0.00692
MF	GO:0001105	RNA polymerase II transcription coactiva...	0.00757
MF	GO:0051015	actin filament binding	0.00759
MF	GO:0051010	microtubule plus-end binding	0.00785
MF	GO:0005080	protein kinase C binding	0.00787
MF	GO:0003680	AT DNA binding	0.00795
MF	GO:0097110	scaffold protein binding	0.00877
MF	GO:0008201	heparin binding	0.00886

## Sheet: Brain_GOterms
Brain female-biased gene GO terms
GO category	GO	Term	topGO (Fisher)
BP	GO:0006614	SRP-dependent cotranslational protein ta...	2.8e-06
BP	GO:0006413	translational initiation	1.1e-05
BP	GO:0000184	nuclear-transcribed mRNA catabolic proce...	3.2e-05
BP	GO:0006364	rRNA processing	8.6e-05
BP	GO:0043044	ATP-dependent chromatin remodeling	0.0001
BP	GO:0019083	viral transcription	0.00011
BP	GO:0006334	nucleosome assembly	0.0005
BP	GO:0072553	terminal button organization	0.00071
BP	GO:0006521	regulation of cellular amino acid metabo...	0.00296
BP	GO:0006376	mRNA splice site selection	0.00334
BP	GO:0051225	spindle assembly	0.00339
BP	GO:0045815	positive regulation of gene expression, ...	0.00417
BP	GO:0051653	spindle localization	0.00505
BP	GO:0070979	protein K11-linked ubiquitination	0.00663
CC	GO:0070062	extracellular exosome	2.4e-06
CC	GO:0016581	NuRD complex	3e-05
CC	GO:0022625	cytosolic large ribosomal subunit	7.5e-05
CC	GO:0005925	focal adhesion	0.00028
CC	GO:0032993	protein-DNA complex	0.00141
CC	GO:0016020	membrane	0.00156
CC	GO:0005720	nuclear heterochromatin	0.00356
CC	GO:0005730	nucleolus	0.00568
CC	GO:0002102	podosome	0.00953
MF	GO:0004003	ATP-dependent DNA helicase activity	0.00035
MF	GO:0003723	RNA binding	0.0007
MF	GO:0003735	structural constituent of ribosome	0.00076
MF	GO:0031492	nucleosomal DNA binding	0.00124
MF	GO:0004407	histone deacetylase activity	0.00141
MF	GO:0035613	RNA stem-loop binding	0.00151
MF	GO:0048027	mRNA 5'-UTR binding	0.00151
MF	GO:0003743	translation initiation factor activity	0.00201
MF	GO:0005524	ATP binding	0.00254
MF	GO:0042826	histone deacetylase binding	0.00284
MF	GO:0004004	ATP-dependent RNA helicase activity	0.00367
MF	GO:0061631	ubiquitin conjugating enzyme activity	0.00456
MF	GO:0001103	RNA polymerase II repressing transcripti...	0.0061
MF	GO:0003729	mRNA binding	0.00785
Brain male-biased gene GO terms
GO category	GO	Term	topGO (Fisher)
BP	GO:0006953	acute-phase response	6.5e-05
BP	GO:0052695	cellular glucuronidation	0.00015
BP	GO:0071392	cellular response to estradiol stimulus	0.00016
BP	GO:0018879	biphenyl metabolic process	0.00032
BP	GO:0042440	pigment metabolic process	0.00066
BP	GO:0071361	cellular response to ethanol	0.00084
BP	GO:0030199	collagen fibril organization	0.00762
BP	GO:0006805	xenobiotic metabolic process	0.00854
CC	GO:0034663	endoplasmic reticulum chaperone complex	0.00015
CC	GO:0005578	proteinaceous extracellular matrix	0.00782
MF	GO:0001972	retinoic acid binding	0.00047
MF	GO:0016805	dipeptidase activity	0.00145
MF	GO:0030247	polysaccharide binding	0.00171
MF	GO:0042803	protein homodimerization activity	0.00191
MF	GO:0004180	carboxypeptidase activity	0.00252
MF	GO:0015020	glucuronosyltransferase activity	0.0033
MF	GO:0008237	metallopeptidase activity	0.00386
MF	GO:0051537	2 iron, 2 sulfur cluster binding	0.00538
MF	GO:0005044	scavenger receptor activity	0.00791
MF	GO:0005509	calcium ion binding	0.00905

## Sheet: Liver_GOterms
Liver female-biased gene GO terms
GO category	GO	Term	topGO (Fisher)
BP	GO:0034383	low-density lipoprotein particle clearan...	0.00094
BP	GO:0071276	cellular response to cadmium ion	0.00137
BP	GO:0034377	plasma lipoprotein particle assembly	0.00162
BP	GO:0009725	response to hormone	0.00434
BP	GO:0001539	cilium or flagellum-dependent cell motil...	0.00458
BP	GO:0032570	response to progesterone	0.00509
BP	GO:1900026	positive regulation of substrate adhesio...	0.00648
BP	GO:0003341	cilium movement	0.00972
CC	GO:0030286	dynein complex	0.0055
CC	GO:0016011	dystroglycan complex	0.0265
MF	GO:0045735	nutrient reservoir activity	7.7e-12
MF	GO:0008569	ATP-dependent microtubule motor activity...	3.6e-05
MF	GO:0004867	serine-type endopeptidase inhibitor acti...	6.8e-05
MF	GO:0045503	dynein light chain binding	0.00015
MF	GO:0045505	dynein intermediate chain binding	0.0002
MF	GO:0051959	dynein light intermediate chain binding	0.00032
MF	GO:0035671	enone reductase activity	0.00056
Liver male-biased gene GO terms
GO category	GO	Term	topGO (Fisher)
BP	GO:0052696	flavonoid glucuronidation	0.00085
BP	GO:0052697	xenobiotic glucuronidation	0.00085
BP	GO:0035358	regulation of peroxisome proliferator ac...	0.00113
BP	GO:0007586	digestion	0.00201
BP	GO:0071361	cellular response to ethanol	0.00412
BP	GO:0006699	bile acid biosynthetic process	0.00804
CC	GO:0005615	extracellular space	0.0049
CC	GO:0043186	P granule	0.0246
MF	GO:0005179	hormone activity	0.00044
MF	GO:0047023	androsterone dehydrogenase activity	0.00046
MF	GO:0004022	alcohol dehydrogenase (NAD) activity	0.00127
MF	GO:0020037	heme binding	0.00208
MF	GO:0008395	steroid hydroxylase activity	0.00256
MF	GO:0004181	metallocarboxypeptidase activity	0.00463
MF	GO:0005506	iron ion binding	0.00502
MF	GO:0015020	glucuronosyltransferase activity	0.00901
