# Supplementary material for: Tissue Specificity and Dynamics of Sex-Biased Gene Expression in a Common Frog Population with Differentiated, Yet Homomorphic, Sex Chromosomes
Source: Genes (Basel). 2018 Jun 12;9(6):294. doi: 10.3390/genes9060294 (PMC6027210; doi:10.3390/genes9060294)
Supplement: Supplementary file 1 [file genes-09-00294-s001.zip › all_suppl/suppl_tables/TableS9.xlsx]

## Sheet: Sheet1
Table S9. Summary of linear models testing the effect of sex bias, tissue specificity and their interaction in the rate of coding sequence evolution. p < 0.05 are in bold.
liner model is as follows: lm(sqrt(dN/dS) ~ sqrt(tau) * sex bias)
tissue/variable	tau (p)	sex bias (p)	tau * sex bias (p)
G43	1.5e-13	0.004	0.054
G46	<2.2e-16	2.2e-05	3.02e-10
Gonad	<2.2e-16	0.91	0.008
Brain	1.05e-12	0.14	0.3
Liver	<2.3e-11	0.012	0.046
