# Supplementary material for: Tissue Specificity and Dynamics of Sex-Biased Gene Expression in a Common Frog Population with Differentiated, Yet Homomorphic, Sex Chromosomes
Source: Genes (Basel). 2018 Jun 12;9(6):294. doi: 10.3390/genes9060294 (PMC6027210; doi:10.3390/genes9060294)
Supplement: Supplementary file 1 [file genes-09-00294-s001.zip › all_suppl/suppl_tables/TableS8.xlsx]

## Sheet: Sheet1
Table S8. Wilcoxon rank sum test for tissue specificity tau (τ) among female-biased, male-biased, and unbiased genes in tissues with >100 sex biased genes. p < 0.05 are in bold.
Note: G43 male-biased genes only has 3 orthologs, so so statics can be performed.
tissue/sex bias	female-biased genes				male-biased genes
comparison	male-biased genes		unbiased genes		unbiased genes
Wilcoxon ran sum	W	p	W	p	W	p
G43	664	5.5e-10	191,360	<2.2e-16	186,350	1.29e-06
G46	1,484,700	0.036	26,901,000	<2.2e-16	9,496,800	<2.2e-16
Gonad	10,587,000	<2.2e-16	38,865,000	<2.2e-16	33,823,000	<2.2e-16
Brain	1,329	1.1e-07	1,551,500	<2.2e-16	1,235,700	0.0002
Liver	7,352	0.45	1,819,400	2.9e-16	1,266,700	7.2e-10
