# Supplementary material for: Tissue Specificity and Dynamics of Sex-Biased Gene Expression in a Common Frog Population with Differentiated, Yet Homomorphic, Sex Chromosomes
Source: Genes (Basel). 2018 Jun 12;9(6):294. doi: 10.3390/genes9060294 (PMC6027210; doi:10.3390/genes9060294)
Supplement: Supplementary file 1 [file genes-09-00294-s001.zip › all_suppl/suppl_tables/TableS4.xlsx]

## Sheet: Sheet1
Table S4. Wilcoxon non-parametric test between sex-biased and unbiased gene expression in both female and male tissues, as well as comparison among sex-biased gene expression of various Log2FC cut off for G43, G46, gonad, brain and liver tissues. p < 0.05 is hightlighted in bold.
bias		female bias				male bias				unbias
tissue	Log2FC	female tissue		male tissue		female tissue		male tissue		female tissue		male tissue
Wilcoxon stats		W	p	W	p	W	p	W	p	W	p	W	p
G43	overall	99,431		2.2e-16		245,000		2.2e-16		288,400,000		0.38
	sex-bias vs unbias	7,454,500	0.02	3,451,200	2.2e-16	2,829,000	2.2e-16	5,441,800	2.2e-16	NA
	≥1 vs ≥3	788	0.59	1,132	0.0002	66	0.09	57	0.36	NA	NA	NA	NA
	≥3 vs ≥5	1,416	0.003	2,656	0.004	24	0.16	14	0.94	NA	NA	NA	NA
	≥5 vs ≥7	307	0.02	392	1.88e-05	23	0.02	15	0.63	NA	NA	NA	NA
G46	overall	12,945,000		2.2e-16		143,500		2.2e-16		173,200,000		3.9e-10
	sex-bias vs unbias	52,546,000	2.2e-16	25,722,000	2.2e-16	4,566,200	2.2e-16	7,449,000	5.42e-06	NA
	≥1 vs ≥3	720,900	0.45	1,141,500	2.2e-16	17,909	6.4e-14	12,610	0.01	NA	NA	NA	NA
	≥3 vs ≥5	27,772	0.005	48,040	2.2e-16	74	0.07	48	0.88	NA	NA	NA	NA
	≥5 vs ≥7	10,387	0.0001	23,165	2.2e-16	0	0.003	29	0.87	NA	NA	NA	NA
Gonad	overall	21,258,000		2.2e-16		8,161,400		2.2e-16		56,222,000		0.48
	sex-bias vs unbias	37,410,000	2.2e-16	20,821,000	2.2e-16	14,505,000	2.2e-16	31,548,000	0.01	NA
	≥1 vs ≥3	1,600,100	3.81e-07	2,251,200	2.2e-16	3,155,500	2.2e-16	2,167,000	0.035	NA	NA	NA	NA
	≥3 vs ≥5	98,967	0.03	155,170	2.2e-16	157,720	2.2e-16	94,164	0.004	NA	NA	NA	NA
	≥5 vs ≥7	30,096	5.59e-10	57,644	3.37e-13	16,063	8.45e-13	8,526	0.005	NA	NA	NA	NA
Brain	overall	526		2.2e-16		4,441		9.4e-10		334,720,000		0.41
	sex-bias vs unbias	421,420	2.2e-16	159,020	2.2e-16	801,920	0.03	964,360	0.95	NA
	≥1 vs ≥3	331	0.25	502	1.69e-07	719	5.94e-05	503	0.43	NA	NA	NA	NA
	≥3 vs ≥5	298	0.88	444	0.001	18	0.055	34	0.78	NA	NA	NA	NA
	≥5 vs ≥7	36	0.37	NA	NA	NA	NA	11	0.9	NA	NA	NA	NA
Liver	overall	282,800		2.2e-16		285,950		2.2e-16		141,100,000		0.32
	sex-bias vs unbias	7,386,300	5.32e-14	3,999,500	2.2e-16	4,199,900	2.2e-16	6,587,500	5.79e-08	NA
	≥1 vs ≥3	1,544	0.22	1,997	3.83e-05	828	1.28e-05	705	0.004	NA	NA	NA	NA
	≥3 vs ≥5	130	0.0003	263	0.28	25	0.75	13	0.28	NA	NA	NA	NA
	≥5 vs ≥7	127	0.51	171	0.01	8	0.13	6	0.53	NA	NA	NA	NA
